# Supplementary material for: Impact of A-Site Cation Deficiency on Charge Transport in La0.5−xSr0.5FeO3−δ
Source: Materials (Basel). 2021 Oct 12;14(20):5990. doi: 10.3390/ma14205990 (PMC8537157; doi:10.3390/ma14205990)
Supplement: Supplementary file 1 [file materials-14-05990-s001.zip]

Archive with 1 entries (1 files):
- materials-1413009-supplementary.pdf
